# Supplementary material for: Phenotypic alteration of CD8+ T cells in chronic lymphocytic leukemia is associated with epigenetic reprogramming
Source: Oncotarget. 2016 Jun 10;7(26):40558–70. doi: 10.18632/oncotarget.9941 (PMC5130028; doi:10.18632/oncotarget.9941)
Supplement: Supplementary file 2 [file oncotarget-07-40558-s002.xlsx]

## Sheet: T-cell-450k-p0.05-meth-0.25.txt
TargetID	mean_difference	mean	raw_pvalue	fdr	bonferroni	standard_deviation	min	max	USCS_Gene	location_in_gene	genome_build	chromosome	position	dmr	enhancer	dhs	Location
cg20073893	-0.520302	0.420368	2.91e-08	0.0041504	0.0041504	0.275239	0.0812062	0.835827	TCRA	Body	37	14	22945457		NA	NA	Opensea
cg18887769	-0.417145	0.316653	1.85e-07	0.0131517	0.0263033	0.224071	0.0882738	0.71628	TCRA	Body	37	14	22945181		NA	NA	Opensea
cg04132017	0.348004	0.784254	2.85e-07	0.0135172	0.0405517	0.185853	0.495129	0.9424	OR10R2	1stExon	37	1	158450237		NA	NA	Opensea
cg07532405	-0.379221	0.327331	6.42e-07	0.0228828	0.0915311	0.206952	0.0670859	0.668321	TCRA	Body	37	14	22948498		NA	NA	Opensea
cg21493951	-0.44149	0.312885	8.82e-07	0.0251408	0.125704	0.244622	0.0696321	0.735907	HLA-DQB1	Body	37	6	32632338		NA	NA	Island
cg18305652	0.265749	0.698031	1.25e-06	0.0253396	0.177377	0.14172	0.473747	0.859674	INPP5A	Body	37	10	134549665		NA	NA	Island
cg02504211	-0.260745	0.73886	1.14e-06	0.0253396	0.162471	0.138374	0.56967	0.946177	C3orf21	Body	37	3	194815434		NA	NA	Opensea
cg00986580	-0.318855	0.260879	3.05e-06	0.054359	0.434872	0.177509	0.0880079	0.626997			37	14	22951241		NA	NA	Opensea
cg19865472	-0.252659	0.802914	4.58e-06	0.072532	0.652788	0.13816	0.565357	0.987469	HCN2	3'UTR	37	19	617133		NA	NA	Island
cg00324979	0.49708	0.615656	5.44e-06	0.0775305	0.775305	0.28838	0.14334	0.873682			37	16	89152443		NA	NA	Opensea
cg01267068	0.333854	0.698766	6.65e-06	0.086115	0.947265	0.190441	0.231121	0.870699			37	2	731158		NA	NA	Shore
cg02333792	-0.484913	0.467752	7.47e-06	0.0876383	1	0.283401	0.172281	0.951623	RASGRF1	Body	37	15	79269735		NA	NA	Opensea
cg19172447	-0.254432	0.793761	1.04e-05	0.103114	1	0.142683	0.552071	0.972599	EP400	Body	37	12	132551483		NA	NA	Opensea
cg03078269	0.368684	0.419588	1.09e-05	0.103114	1	0.214801	0.143753	0.791418			37	12	54354974	DMR	NA	NA	Island
cg24088508	-0.470261	0.210752	1.43e-05	0.112824	1	0.279579	0.0455555	0.86524	C1orf109	TSS1500	37	1	38156462		NA	NA	Shore
cg18279094	0.347961	0.561058	1.55e-05	0.11624	1	0.204109	0.253708	0.876398	FOXD3	1stExon	37	1	63790044		NA	NA	Island
cg14940871	-0.475283	0.566747	1.64e-05	0.116569	1	0.28385	0.0907065	0.916079			37	18	77386828		NA	NA	Island
cg01199327	-0.287612	0.758958	1.83e-05	0.124476	1	0.166797	0.41933	0.979624	CD82	Body	37	11	44626750		NA	NA	Opensea
cg22707397	-0.35832	0.625176	2.11e-05	0.130975	1	0.212697	0.225285	0.910248			37	19	49020528		NA	NA	Shelf
cg08320316	0.533592	0.656401	3.08e-05	0.18311	1	0.32638	0.0767755	0.944717	RNF216	5'UTR	37	7	5812747		TRUE	NA	Opensea
cg22933800	-0.40487	0.393819	4.19e-05	0.213088	1	0.247713	0.0804448	0.821367	HLA-DQA1	Body	37	6	32605704		NA	NA	Opensea
cg21199629	0.340862	0.555248	4.53e-05	0.213088	1	0.207049	0.218931	0.883203			37	14	22971074		NA	NA	Opensea
cg10180404	-0.376763	0.27812	4.33e-05	0.213088	1	0.229919	0.0549186	0.743663	HLA-DQB1	Body	37	6	32632334		NA	NA	Island
cg10482512	-0.311826	0.428302	4.4e-05	0.213088	1	0.187913	0.0776708	0.729808	CCR6	TSS1500	37	6	167524238		NA	NA	Opensea
cg19010441	0.302651	0.455836	4.84e-05	0.215395	1	0.182568	0.213109	0.796999	MED12L	Body	37	3	150917888		NA	NA	Opensea
cg24508426	0.299438	0.493019	5.45e-05	0.228167	1	0.181284	0.219234	0.807768			37	10	124578209		NA	NA	Island
cg20737909	-0.352413	0.506743	6.86e-05	0.244242	1	0.217963	0.119923	0.816344	HCCA2	Body	37	11	1507020		NA	TRUE	Opensea
cg15916399	0.284626	0.368413	7.61e-05	0.253747	1	0.173809	0.134358	0.718675	DOK6	1stExon	37	18	67068457		NA	TRUE	Island
cg00495303	0.250152	0.699778	7.41e-05	0.253747	1	0.150349	0.465046	0.899542	DLGAP1	Body	37	18	3771110		NA	NA	Shore
cg05166473	-0.268938	0.779647	7.66e-05	0.253747	1	0.163298	0.470492	0.968125	BANP	Body	37	16	88103629		NA	NA	Shore
cg04875128	0.299456	0.367603	7.85e-05	0.254007	1	0.183968	0.0806695	0.71742	OTUD7A	Body	37	15	31775895		NA	NA	Island
cg20421295	0.333264	0.740046	0.0001075	0.321565	1	0.209202	0.400522	0.901356	NGEF	Body	37	2	233749913		NA	NA	Opensea
cg03593057	-0.333164	0.511427	0.0001144	0.330313	1	0.209701	0.0704668	0.767819	DNAJC7	3'UTR	37	17	40128637		NA	NA	Opensea
cg10018004	0.39572	0.594101	0.0001278	0.350039	1	0.252719	0.138227	0.861387	HLA-A	Body	37	6	29911261		NA	NA	Island
cg15937073	-0.258425	0.424289	0.0001386	0.365584	1	0.160378	0.142622	0.661829	HIVEP3	TSS200	37	1	42384564		TRUE	NA	Shore
cg05450979	0.397828	0.705768	0.0001563	0.39752	1	0.256398	0.0424379	0.939326	NUBP1	Body	37	16	10855738		NA	NA	Opensea
cg03007522	0.25289	0.317632	0.0112015	0.399138	1	0.218207	0.10219	0.841137	GATA4	5'UTR	37	8	11562685	DMR	NA	NA	Island
cg06781135	0.318381	0.330658	0.0022431	0.399138	1	0.237857	0.0833985	0.837292	LOC100270746	TSS200	37	6	26988141		NA	TRUE	Shore
cg01745539	-0.302757	0.219461	0.0004556	0.399138	1	0.20272	0.0726392	0.677396	HLA-DQB1	Body	37	6	32632331		NA	NA	Island
cg11972534	-0.27567	0.718121	0.011566	0.399138	1	0.23997	0.224454	0.918755			37	2	11515164		TRUE	TRUE	Opensea
cg23546474	0.255963	0.518086	0.0009949	0.399138	1	0.177409	0.275335	0.787209	PAX3	Body	37	2	223163033	RDMR	NA	NA	Island
cg27396192	0.256548	0.468655	0.0071798	0.399138	1	0.210568	0.145834	0.870682	TBCD	Body	37	17	80851107		TRUE	NA	Opensea
cg19179910	-0.260037	0.704516	0.0029803	0.399138	1	0.196299	0.447028	0.911467	MUC21	Body	37	6	30955358		NA	NA	Opensea
cg23175573	0.273654	0.718653	0.0137889	0.399138	1	0.243421	0.0665611	0.934039			37	10	3503185		NA	NA	Shelf
cg19619405	0.256792	0.402519	0.008955	0.399138	1	0.216007	0.15694	0.833367	ADAMTS20	TSS200	37	12	43945892		NA	NA	Island
cg03678039	-0.279749	0.621962	0.0054265	0.399138	1	0.2243	0.117215	0.891483	CYGB	Body	37	17	74525066	CDMR	NA	NA	Opensea
cg23057648	0.257695	0.396197	0.0050475	0.399138	1	0.204053	0.150411	0.779975	C21orf88	TSS200	37	21	40984763		NA	TRUE	Opensea
cg01008088	0.29369	0.706108	0.0060906	0.399138	1	0.238861	0.235778	0.877041	GPR133	Body	37	12	131517623		NA	NA	Island
cg06010588	0.250373	0.556575	0.0113457	0.399138	1	0.216236	0.225477	0.874944	UNC5D	TSS200	37	8	35092876	DMR	NA	NA	Island
cg07128503	0.342953	0.616585	0.0083844	0.399138	1	0.290395	0.0639826	0.913071	C16orf74	Body	37	16	85747424		NA	NA	Shelf
cg06917450	-0.277141	0.22338	0.0004142	0.399138	1	0.183265	0.0987169	0.754619	C1orf109	TSS1500	37	1	38156652		NA	NA	Shore
cg10413105	0.285911	0.463819	0.0208815	0.399138	1	0.269724	0.0917849	0.88684	FAM46D	TSS200	37	X	79590955		NA	TRUE	Island
cg09032544	0.254664	0.25299	0.005896	0.399138	1	0.204643	0.0481655	0.792333	CD247	Body	37	1	167487295		NA	NA	Opensea
cg07480176	0.315775	0.451766	0.0229278	0.399138	1	0.303137	0.0690252	0.907974	CASD1	Body	37	7	94144926		TRUE	NA	Opensea
cg08245578	-0.262156	0.420226	0.0071321	0.399138	1	0.215324	0.0248868	0.699845			37	8	98446695		TRUE	TRUE	Opensea
cg14009588	0.287051	0.398873	0.0045852	0.399138	1	0.22678	0.142178	0.807287	TFAP2A	Body	37	6	10415631	RDMR	TRUE	TRUE	Shore
cg16140565	0.378471	0.594045	0.0210441	0.399138	1	0.360573	0.0540973	0.962479	FHIT	Body	37	3	60420416		TRUE	NA	Opensea
cg08657228	-0.358356	0.33604	0.0050311	0.399138	1	0.288537	0.060884	0.816657	DEFB128	TSS1500	37	20	170641		NA	NA	Opensea
cg01021334	0.320543	0.544389	0.0093842	0.399138	1	0.274141	0.0350425	0.823753	FMN2	Body	37	1	240631817		TRUE	NA	Opensea
cg27106643	-0.267151	0.743596	0.0067813	0.399138	1	0.218515	0.20433	0.95708	NFATC1	Body	37	18	77257352		TRUE	NA	Shore
cg15717617	-0.256631	0.673681	0.0050766	0.399138	1	0.203265	0.284395	0.883766	PLEKHA2	Body	37	8	38782090		TRUE	TRUE	Opensea
cg09254210	0.285369	0.519292	0.0025714	0.399138	1	0.214171	0.203865	0.906416	PRKCH	Body	37	14	61873622		TRUE	NA	Opensea
cg21885112	0.257428	0.693474	0.0203532	0.399138	1	0.240781	0.0882419	0.922073	C7orf29	TSS1500	37	7	150026567		TRUE	NA	Opensea
cg02197629	0.271233	0.495569	0.0267187	0.399138	1	0.265094	0.127992	0.960062	C21orf81	TSS200	37	21	15352848		NA	NA	Shore
cg10187601	0.273921	0.739768	0.0028268	0.399138	1	0.206637	0.124765	0.921653	ST7	Body	37	7	116789933		TRUE	NA	Opensea
cg06524264	0.269333	0.801458	0.0153755	0.399138	1	0.242818	0.037901	0.941301	C20orf96	Body	37	20	259925		NA	TRUE	Island
cg03044249	0.312734	0.394483	0.0026011	0.399138	1	0.236202	0.128003	0.84525	WBSCR17	TSS1500	37	7	70597065	DMR	NA	TRUE	Island
cg04308797	-0.270689	0.792353	0.000211	0.399138	1	0.172308	0.371802	0.980364	SEC14L1	Body	37	17	75207259		NA	NA	Shelf
cg25547580	0.256922	0.443925	0.0039735	0.399138	1	0.198812	0.197984	0.829396	ONECUT2	1stExon	37	18	55103734		NA	NA	Island
cg11369071	0.290052	0.442566	0.0007174	0.399138	1	0.198896	0.203441	0.816583	LOC100270746	TSS200	37	6	26988148		NA	TRUE	Shore
cg27260772	0.292516	0.394361	0.0030106	0.399138	1	0.222793	0.122724	0.692553	TFAP2B	Body	37	6	50791202		NA	NA	Island
cg22689323	0.277479	0.294123	0.0102348	0.399138	1	0.238117	0.0837757	0.873022	GML	Body	37	8	143926325		NA	NA	Opensea
cg03860256	0.259269	0.601251	0.0002318	0.399138	1	0.165082	0.339058	0.907891	MOV10L1	TSS200	37	22	50528291		NA	TRUE	Island
cg20894640	0.252642	0.308347	0.0125333	0.399138	1	0.221035	0.100985	0.836145			37	12	19557334		NA	NA	Opensea
cg12047941	0.257701	0.5255	0.0005015	0.399138	1	0.171118	0.270265	0.869092			37	11	315908		NA	NA	Island
cg00704664	0.282858	0.60371	0.0282062	0.399138	1	0.279344	0.0549588	0.900091	CDH4	Body	37	20	60500578		NA	TRUE	Shore
cg17723206	0.329223	0.67653	0.007356	0.399138	1	0.274463	0.0355079	0.923686			37	10	118931160		NA	NA	Shelf
cg14018363	0.349824	0.728543	0.0002938	0.399138	1	0.230891	0.293722	0.945033	HLA-A	Body	37	6	29911265		NA	NA	Island
cg20976833	-0.322944	0.37636	0.0003635	0.399138	1	0.214507	0.110111	0.729482			37	14	22953113		NA	NA	Opensea
cg02991338	0.257463	0.416531	0.0068467	0.399138	1	0.2103	0.183593	0.83646	FOXG1	TSS1500	37	14	29236017	DMR	NA	NA	Shore
cg25614094	0.293657	0.402556	0.0008278	0.399138	1	0.203383	0.146578	0.770751	OPRK1	TSS200	37	8	54164374		NA	NA	Island
cg10541864	0.256863	0.353119	0.0031205	0.399138	1	0.19449	0.137173	0.745154	HAND2	5'UTR	37	4	174450722	DMR	NA	TRUE	Island
cg10402321	-0.266052	0.795028	0.0105304	0.399138	1	0.228553	0.134852	0.979583	UBXN11	Body	37	1	26617780		TRUE	NA	Opensea
cg25218716	0.323698	0.42332	0.0007851	0.399138	1	0.224864	0.120303	0.77575	FOXA2	5'UTR	37	20	22565228		NA	NA	Island
cg08418872	0.265374	0.431294	0.002529	0.399138	1	0.197876	0.16324	0.818581	TNFRSF1A	Body	37	12	6442954		NA	TRUE	Opensea
cg26846076	0.294953	0.592388	0.0270944	0.399138	1	0.289862	0.0570441	0.90081	CYTSB	Body	37	17	20128997		TRUE	NA	Opensea
rs7660805	0.372268	0.524345	0.0234843	0.399138	1	0.360274	0.0463074	0.952119			NA		NA		NA	NA	Opensea
cg10582608	0.276237	0.400276	0.0158578	0.399138	1	0.250382	0.148739	0.848051			37	6	28664190		NA	NA	Opensea
cg09834503	0.270965	0.488572	0.0016081	0.399138	1	0.195298	0.242511	0.865583			37	14	31679612		NA	NA	Shelf
cg13279926	-0.327843	0.491829	0.000384	0.399138	1	0.218616	0.190544	0.784897	PTPRN2	Body	37	7	157464161		NA	NA	Opensea
cg24416513	0.288393	0.288054	0.0123288	0.399138	1	0.25358	0.0589032	0.807787	HOXD8	5'UTR	37	2	176994764		NA	TRUE	Island
cg12535280	0.271313	0.408873	0.0008379	0.399138	1	0.18689	0.134147	0.803449	PARVA	Body	37	11	12399498		NA	TRUE	Island
cg26059397	0.281372	0.753646	0.0089374	0.399138	1	0.237891	0.0569614	0.940502	NXF2	5'UTR	37	X	101645987		NA	NA	Opensea
cg16519574	0.337518	0.738803	0.0012519	0.399138	1	0.242303	0.0669081	0.87398	SNTG2	Body	37	2	1134065		NA	NA	Opensea
cg26512254	0.270744	0.273173	0.0021389	0.399138	1	0.199458	0.0827291	0.765567	HOXA13	TSS200	37	7	27239763		NA	NA	Island
cg19001909	0.265732	0.542816	0.0021604	0.399138	1	0.195642	0.203078	0.903492	C17orf108	3'UTR	37	17	26205940		NA	NA	Opensea
cg26616258	-0.259355	0.781461	0.0017421	0.399138	1	0.187393	0.346551	0.964907	AXIN1	Body	37	16	358591		NA	NA	Opensea
cg14271531	0.256824	0.336563	0.0173478	0.399138	1	0.234783	0.0906829	0.788174	ID4	1stExon	37	6	19837622		NA	TRUE	Island
cg25977769	-0.359283	0.30517	0.00066	0.399138	1	0.248331	0.0298634	0.629973			37	7	140955751		NA	NA	Opensea
cg15092343	0.303262	0.500627	0.0016254	0.399138	1	0.220467	0.220637	0.845399	MSX1	TSS1500	37	4	4860061	RDMR	NA	NA	Island
cg10679301	0.258158	0.532319	0.0020621	0.399138	1	0.188921	0.319355	0.845841			37	6	50818268		NA	TRUE	Island
cg23752651	0.262495	0.418399	0.0088322	0.399138	1	0.22076	0.150297	0.847753	TNFRSF1A	Body	37	12	6442966		NA	TRUE	Opensea
cg14560110	0.266029	0.661192	0.0011205	0.399138	1	0.186546	0.39501	0.944379	CCDC144NL	TSS200	37	17	20799470		NA	NA	Island
cg19301366	-0.321777	0.614886	0.0137521	0.399138	1	0.288116	0.142213	0.867076	HLA-DQB1	3'UTR	37	6	32627845		NA	NA	Opensea
cg22788953	-0.265801	0.783861	0.0006731	0.399138	1	0.180226	0.4019	0.974211	TTYH3	Body	37	7	2679148		TRUE	NA	Opensea
cg00607058	0.29545	0.428011	0.0113091	0.399138	1	0.25735	0.0775882	0.802071	OSBP2	TSS1500	37	22	31090071		NA	TRUE	Shore
cg19106932	0.303952	0.443141	0.0004414	0.399138	1	0.203217	0.125438	0.841961			37	17	61926700	DMR	NA	NA	Island
cg20592836	0.275843	0.468303	0.01187	0.399138	1	0.240891	0.0594903	0.953503	TP53INP2	TSS200	37	20	33292126		NA	NA	Island
cg25090514	0.29736	0.26404	0.0005669	0.399138	1	0.201382	0.0536217	0.748471			37	5	2038743		NA	TRUE	Island
cg24401199	-0.269686	0.643357	0.0091502	0.399138	1	0.228088	0.0589983	0.847986	GNA15	Body	37	19	3159786		NA	NA	Shelf
cg08364561	0.277503	0.460229	0.0032835	0.399138	1	0.212239	0.232068	0.829948			37	11	31846844	RDMR	NA	NA	Shore
cg10452588	-0.307333	0.381342	0.0198202	0.399138	1	0.288558	0.0515193	0.866777	HLA-DRB1	3'UTR	37	6	32546743		NA	NA	Opensea
cg26936219	0.252831	0.450604	0.0010972	0.399138	1	0.176216	0.24234	0.835925			37	12	29543589		NA	NA	Shore
cg01437221	0.255189	0.447851	0.0022912	0.399138	1	0.188154	0.239316	0.773358	MAD1L1	Body	37	7	1864451		NA	NA	Shore
cg27049094	0.252556	0.528469	0.0036666	0.399138	1	0.193739	0.294944	0.891758	HK2	Body	37	2	75067716	DMR	NA	NA	Opensea
cg21248060	-0.25384	0.766265	0.00048	0.399138	1	0.167853	0.403295	0.965149	C7orf50	Body	37	7	1039957		NA	NA	Island
cg09651145	0.258506	0.437295	0.0011005	0.399138	1	0.180584	0.193738	0.841205	AFAP1L1	TSS1500	37	5	148651144		NA	TRUE	Island
cg13791254	0.268085	0.291435	0.0089412	0.399138	1	0.226061	0.0445842	0.71736	FOXE1	1stExon	37	9	100616607		NA	NA	Island
cg04211501	-0.274711	0.79128	0.002998	0.399138	1	0.208314	0.251645	0.981644			37	16	85966435		NA	NA	Opensea
cg00456343	0.38303	0.589026	0.0060531	0.399138	1	0.314667	0.16903	0.857771			37	10	49348564		NA	NA	Island
cg13811417	0.254879	0.46954	0.0243046	0.399138	1	0.244726	0.169622	0.828786	TUSC1	1stExon	37	9	25677628		NA	TRUE	Island
cg12479705	-0.30908	0.688349	0.0280063	0.399138	1	0.305837	0.236278	0.922611			37	4	13893547		TRUE	NA	Opensea
cg06822816	0.261944	0.394827	0.001551	0.399138	1	0.187771	0.124663	0.674715	MAL2	Body	37	8	120220882		TRUE	TRUE	Island
cg25026529	0.323255	0.331837	0.0020486	0.399138	1	0.239991	0.0664532	0.781093	BARHL2	TSS1500	37	1	91183051		NA	NA	Shore
cg06230736	0.255283	0.216499	0.0064893	0.399138	1	0.207222	0.0262908	0.762599	FLJ45983	TSS1500	37	10	8096650	DMR	NA	NA	Island
cg14108380	-0.261226	0.393377	0.000429	0.399138	1	0.17212	0.131309	0.617254	SDCCAG3	Body	37	9	139299357		NA	NA	Shelf
cg14451382	0.273182	0.409747	0.0007079	0.399138	1	0.18627	0.16655	0.792405			37	5	1876397	DMR	TRUE	TRUE	Island
cg14255256	0.267399	0.307335	0.0016423	0.399138	1	0.192829	0.101533	0.764538	FAM110C	TSS200	37	2	46465		NA	TRUE	Island
cg18110333	0.271609	0.487794	0.0022543	0.399138	1	0.200985	0.0134524	0.650803	DUSP22	1stExon	37	6	292329		NA	NA	Island
cg23010538	0.255578	0.335352	0.0042505	0.399138	1	0.19894	0.0899269	0.661086	FAM5C	TSS1500	37	1	190447290		NA	NA	Opensea
cg23200020	0.261636	0.425588	0.0123397	0.399138	1	0.228929	0.169932	0.873574	LOC643719	Body	37	19	35068555		NA	NA	Island
cg08669168	-0.310312	0.704226	0.0043964	0.399138	1	0.245218	0.0580888	0.923867	SCFD2	Body	37	4	53757661		TRUE	NA	Opensea
cg11174855	0.325462	0.502845	0.0002738	0.399138	1	0.213105	0.202322	0.889434	NKX6-2	3'UTR	37	10	134598352		NA	NA	Island
cg13539545	0.265486	0.472369	0.0065731	0.399138	1	0.216358	0.192492	0.789431			37	14	60973823		TRUE	NA	Island
cg14795227	0.262123	0.632126	0.0023703	0.399138	1	0.194227	0.0654647	0.799693			37	2	239565255		TRUE	NA	Opensea
cg17369694	-0.321161	0.290837	0.027528	0.399138	1	0.317291	0.0537419	0.887085	HLA-DRB5	3'UTR	37	6	32485396		NA	NA	Opensea
cg22079161	0.271771	0.303677	0.0016942	0.399138	1	0.196692	0.0989406	0.802134	AFAP1	5'UTR	37	4	7940579		NA	NA	Island
cg22724998	0.295837	0.4297	0.0025131	0.399138	1	0.222112	0.15067	0.862018			37	15	60288082	RDMR	TRUE	NA	Shore
rs1040870	0.258485	0.408367	0.0171345	0.399138	1	0.23598	0.0821707	0.925694			NA		NA		NA	NA	Opensea
cg18624102	0.365216	0.581876	0.0084029	0.399138	1	0.309966	0.0551476	0.942762	FBXO27	TSS1500	37	19	39523840		NA	NA	Shore
cg12908908	0.281646	0.646684	0.0277794	0.399138	1	0.277418	0.0739152	0.92258			37	5	31106255		TRUE	NA	Opensea
cg19225953	-0.477564	0.575461	0.0007457	0.399138	1	0.335953	0.0528682	0.90477			37	19	13276344		NA	NA	Shelf
cg07725527	0.259135	0.319935	0.0128864	0.399138	1	0.227855	0.131143	0.845358	NAA16	Body	37	13	41931181		NA	NA	Opensea
cg06202802	0.252024	0.651931	0.0145283	0.399138	1	0.224696	0.294093	0.826013	PSAPL1	1stExon	37	4	7436239		NA	TRUE	Opensea
cg03777414	-0.294857	0.720861	0.0023242	0.399138	1	0.219939	0.201733	0.947898	FAM18A	Body	37	16	10868974		NA	NA	Opensea
cg20022541	-0.314435	0.617124	0.019919	0.399138	1	0.295672	0.079456	0.868552	FAM181A	5'UTR	37	14	94385395		NA	NA	Opensea
cg10700424	0.284897	0.229584	0.0002951	0.399138	1	0.185391	0.0199382	0.695771	GLB1L2	1stExon	37	11	134201952		TRUE	NA	Island
cg20300784	-0.298417	0.462443	0.0143197	0.399138	1	0.267802	0.0371939	0.750193			37	2	64839958		NA	NA	Shelf
cg02758612	0.281208	0.454109	0.0098697	0.399138	1	0.240462	0.128558	0.81445			37	19	53541186		NA	TRUE	Island
cg22452837	0.312082	0.36498	0.0132806	0.399138	1	0.277892	0.0928832	0.864325			37	6	28664155		NA	NA	Opensea
cg06792428	-0.4014	0.562518	0.0025039	0.399138	1	0.305411	0.168253	0.85865	CDSN	Body	37	6	31087240		NA	NA	Opensea
cg12566301	0.282848	0.777187	0.0149716	0.399138	1	0.254707	0.135759	0.900477			37	19	4782235		NA	NA	Shelf
cg14622549	-0.319174	0.76249	0.0017755	0.399138	1	0.234249	0.230822	0.988812	EP400	Body	37	12	132549292		NA	NA	Opensea
cg16645815	-0.363655	0.686938	0.010665	0.399138	1	0.316986	0.0465852	0.955476	INPP5A	Body	37	10	134556992		TRUE	TRUE	Shore
cg09581911	0.355988	0.661341	0.0016365	0.399138	1	0.261095	0.0333153	0.887614	DYRK4	TSS200	37	12	4699232		NA	NA	Opensea
cg23117085	-0.286905	0.642362	0.0051381	0.399138	1	0.229145	0.24503	0.848296	KRT13	TSS1500	37	17	39662375		NA	NA	Opensea
cg18786623	-0.274868	0.347582	0.0022445	0.399138	1	0.203502	0.0887136	0.673557	HCG4P6	TSS1500	37	6	29894050		NA	NA	Shore
cg03969079	-0.28646	0.769479	0.0018257	0.399138	1	0.209297	0.257925	0.977757	ARID5B	Body	37	10	63759909		NA	NA	Opensea
cg03424554	0.260129	0.67015	0.0159812	0.399138	1	0.23531	0.042435	0.870208	WWP2	Body	37	16	69830414		NA	NA	Opensea
cg03796003	0.341344	0.544983	0.0167426	0.399138	1	0.314184	0.0703087	0.925238	KCTD5	Body	37	16	2746544		NA	NA	Island
cg01150270	0.271817	0.531219	0.0042819	0.399138	1	0.212649	0.265151	0.833182			37	15	95869918		TRUE	NA	Shore
cg14287022	0.270173	0.345971	0.0040464	0.399138	1	0.21017	0.111379	0.827287			37	12	19557343		NA	NA	Opensea
cg06154903	-0.255381	0.542626	0.0019827	0.399138	1	0.186138	0.177466	0.750761	EHD1	Body	37	11	64642558		NA	NA	Shelf
cg09909069	0.250798	0.30414	0.0131732	0.399138	1	0.220715	0.104517	0.844767			37	13	41860793		TRUE	NA	Opensea
cg00095677	0.310244	0.749046	0.0005309	0.399138	1	0.209926	0.449545	0.913033	ATP2A3	Body	37	17	3833739		NA	NA	Opensea
cg07304760	0.281247	0.536252	0.0030633	0.399138	1	0.214002	0.0560974	0.843717	SND1	Body	37	7	127514192		TRUE	NA	Opensea
cg25708790	-0.330865	0.687637	0.0003834	0.399138	1	0.220738	0.234486	0.936851	EP400	Body	37	12	132549361		NA	NA	Opensea
cg11629220	-0.280434	0.642608	0.0052423	0.399138	1	0.224119	0.156563	0.879459	HMHA1	Body	37	19	1084367		NA	NA	Shore
cg21035183	0.256846	0.740926	0.0203421	0.399138	1	0.24019	0.293095	0.914485	TTLL6	TSS1500	37	17	46872415		TRUE	NA	Opensea
cg13738327	-0.285025	0.744696	0.0037916	0.399138	1	0.221171	0.209229	0.955229	LRP5	Body	37	11	68139233		NA	NA	Opensea
cg22062539	0.250993	0.383588	0.0041349	0.399138	1	0.194595	0.141581	0.860149	PTDSS1	Body	37	8	97296348		TRUE	NA	Opensea
cg19382632	0.263217	0.66452	0.0002013	0.399138	1	0.166673	0.350317	0.893438			37	7	38344983		NA	NA	Opensea
cg22459517	-0.254994	0.682593	0.0194767	0.399138	1	0.236868	0.079279	0.909554	EPS8L1	TSS200	37	19	55587193		NA	TRUE	Opensea
cg26518932	0.253119	0.394883	0.0082624	0.399138	1	0.210789	0.190633	0.858454	LCP2	Body	37	5	169720975		TRUE	NA	Opensea
cg26908356	0.317319	0.600102	0.0112632	0.399138	1	0.277092	0.0243592	0.891684	ABCD3	Body	37	1	94929484		NA	NA	Opensea
cg13445796	0.282979	0.418119	0.0068334	0.399138	1	0.232432	0.150282	0.867384	DBX1	1stExon	37	11	20181725		TRUE	NA	Island
cg16529477	0.271637	0.539729	0.0030459	0.399138	1	0.206103	0.26468	0.923985	PAX3	TSS1500	37	2	223164854	RDMR	TRUE	NA	Shore
cg09245989	0.254249	0.491817	0.0111385	0.399138	1	0.219302	0.233096	0.816477	PANK4	Body	37	1	2454811		NA	NA	Shore
cg20591472	0.253179	0.528514	0.0003165	0.399138	1	0.163456	0.295659	0.855058	SYPL2	TSS200	37	1	110008990		NA	NA	Island
cg13584784	-0.275574	0.775771	0.0022055	0.399138	1	0.203777	0.276493	0.975625	C6orf136	Body	37	6	30619190		NA	NA	Shelf
cg16339238	0.294156	0.31665	0.0008662	0.399138	1	0.204349	0.0655844	0.793701	THBD	1stExon	37	20	23029298	DMR	NA	NA	Island
cg03706056	-0.314929	0.460558	0.0088967	0.399138	1	0.267538	0.0938471	0.883577	SETD4	TSS1500	37	21	37437565		NA	NA	Opensea
cg11546137	0.288044	0.370525	0.0003752	0.399138	1	0.190055	0.107612	0.795011	HOXD11	1stExon	37	2	176972563		NA	NA	Shore
cg13380890	0.251483	0.277334	0.0176733	0.399138	1	0.23023	0.0763093	0.683236			37	12	76414534	DMR	TRUE	NA	Opensea
cg12952561	0.2606	0.772481	0.0147568	0.399138	1	0.233264	0.0885575	0.917126			37	7	100300649		NA	NA	Shelf
cg20244489	0.262278	0.469087	0.0042948	0.399138	1	0.204742	0.19504	0.842918			37	1	8209787		NA	NA	Opensea
cg17985646	0.254655	0.233802	0.0035223	0.399138	1	0.194769	0.0313848	0.759625	TBX20	TSS200	37	7	35293759	DMR	NA	TRUE	Island
cg10738648	-0.326689	0.536068	0.0137427	0.399138	1	0.292646	0.0528361	0.912631	ARPC3	TSS1500	37	12	110888857		NA	NA	Shore
cg07759394	0.274954	0.205751	0.0017371	0.399138	1	0.199548	0.0132462	0.748322	GLB1L2	1stExon	37	11	134201954		TRUE	NA	Island
cg18961681	0.268255	0.425332	0.0011479	0.399138	1	0.188555	0.183656	0.855899			37	7	32467657		TRUE	TRUE	Island
cg03553786	0.340721	0.33376	0.0012512	0.399138	1	0.244709	0.0800624	0.849061	LOC285375	TSS200	37	3	13692202		NA	NA	Opensea
cg10985055	-0.310395	0.453811	0.0147889	0.399138	1	0.280154	0.0511826	0.784443	TRIM26	5'UTR	37	6	30174131		NA	NA	Opensea
cg07984380	-0.307993	0.269257	0.0010872	0.399138	1	0.217865	0.0515871	0.540747	HLA-DRB1	Body	37	6	32547019		NA	NA	Opensea
cg23214071	-0.350855	0.503438	0.0002952	0.399138	1	0.231663	0.116111	0.860108	HLA-DQB1	3'UTR	37	6	32627784		NA	NA	Opensea
cg04520169	-0.318246	0.353727	0.0101638	0.399138	1	0.274597	0.0106243	0.64216	HCG4P6	TSS1500	37	6	29894195		NA	NA	Island
cg08162124	-0.284826	0.753049	0.0005583	0.399138	1	0.192078	0.311676	0.964117	ATP11A	Body	37	13	113428094		NA	NA	Shore
cg18346634	0.369025	0.585477	0.0043577	0.399138	1	0.293488	0.196047	0.859326	OPRD1	3'UTR	37	1	29190137		NA	NA	Shore
cg09293786	0.26939	0.226001	0.0011057	0.399138	1	0.188929	0.0212421	0.67139			37	16	54962963		NA	NA	Island
cg07150062	0.25375	0.430928	0.0146303	0.399138	1	0.226534	0.210263	0.86446	ASPG	TSS200	37	14	104552032	DMR	NA	NA	Island
cg22432760	-0.31303	0.765426	0.0003501	0.399138	1	0.207067	0.33314	0.981026	TBCD	Body	37	17	80829718		NA	TRUE	Island
cg24880701	0.268112	0.359252	0.0024757	0.399138	1	0.199721	0.118132	0.826393	LBXCOR1	Body	37	15	68121563	DMR	NA	NA	Island
cg15536947	0.292706	0.237729	0.0096658	0.399138	1	0.250188	0.0314165	0.806017	PITPNC1	Body	37	17	65471303		TRUE	NA	Opensea
cg01491428	0.301079	0.48795	0.02196	0.399138	1	0.286712	0.0229379	0.817441	ABCA3	Body	37	16	2334163		NA	NA	Island
cg13033971	0.367071	0.805814	0.0053019	0.399138	1	0.297283	0.069274	0.959831			37	13	46291973		NA	NA	Shelf
cg00665492	0.279972	0.386111	0.0244331	0.399138	1	0.270184	0.107414	0.882459	SLITRK3	TSS200	37	3	164914575	DMR	NA	NA	Opensea
cg23169957	0.267148	0.537277	0.0031929	0.399138	1	0.203286	0.250354	0.805187	MACROD2	TSS200	37	20	13976106		TRUE	NA	Island
cg18077971	0.312176	0.535439	0.0008145	0.399138	1	0.216881	0.251293	0.882916	PAX3	TSS1500	37	2	223164867	RDMR	TRUE	NA	Shore
cg16792302	0.315824	0.620597	0.001361	0.399138	1	0.227231	0.294297	0.939761	MAP1D	Body	37	2	172945058	RDMR	NA	NA	Island
cg08444004	0.253525	0.556766	0.0004412	0.399138	1	0.166797	0.302794	0.825716	HDAC4	Body	37	2	240086178		NA	NA	Opensea
cg02507579	0.391035	0.43304	0.0062994	0.399138	1	0.322717	0.0592107	0.889156	OR5H15	1stExon	37	3	97887864		NA	NA	Opensea
cg13916459	0.278813	0.469196	0.0086376	0.399138	1	0.23471	0.194608	0.877702	ALX1	TSS1500	37	12	85673221	RDMR	NA	NA	Shore
cg05190516	0.31805	0.438318	0.002352	0.399138	1	0.23849	0.127573	0.915187	TSPAN6	Body	37	X	99891595		NA	TRUE	Island
cg12195446	-0.251493	0.61829	0.009632	0.399138	1	0.213051	0.349278	0.881731	IRS2	Body	37	13	110424497		NA	NA	Opensea
cg00362381	-0.252678	0.745247	0.0055763	0.399138	1	0.201786	0.222606	0.948295	RAB40C	Body	37	16	665320		NA	NA	Shore
cg25006249	0.25954	0.814202	0.0116492	0.399138	1	0.225376	0.122774	0.959961	C20orf96	Body	37	20	259898		NA	TRUE	Island
cg23767840	-0.257442	0.718065	0.0021669	0.399138	1	0.1891	0.407444	0.908736	EPN2	5'UTR	37	17	19174122		TRUE	NA	Opensea
cg26476852	0.252228	0.334785	0.0020844	0.399138	1	0.184372	0.134715	0.801537	HOXA9	1stExon	37	7	27204728	DMR	NA	TRUE	Island
cg04904276	-0.262879	0.525688	0.0115635	0.399138	1	0.228238	0.0956119	0.800947	TXNDC11	Body	37	16	11835562	DMR	NA	NA	Shore
cg20927661	0.256429	0.430045	0.0058123	0.399138	1	0.205861	0.155103	0.794338	SOX11	3'UTR	37	2	5837002		NA	TRUE	Island
cg22454769	0.263686	0.534526	0.0003782	0.399138	1	0.172665	0.230381	0.843344	FHL2	TSS200	37	2	106015767		NA	TRUE	Island
cg13591052	-0.406977	0.437209	0.0038748	0.399138	1	0.321281	0.0523165	0.865045			37	5	97873389		TRUE	NA	Opensea
cg04856396	-0.258728	0.714003	0.0047087	0.399138	1	0.20355	0.209115	0.94187	P2RX5	Body	37	17	3589140		NA	NA	Opensea
cg08155050	-0.296563	0.407706	0.0043321	0.399138	1	0.233481	0.123427	0.821181	SERPINB6	TSS1500	37	6	2972435		NA	NA	Shore
cg18235734	0.251942	0.347373	0.0037869	0.399138	1	0.193801	0.106816	0.797351			37	1	91301731	DMR	NA	NA	Island
cg19052355	0.252924	0.262842	0.0026697	0.399138	1	0.188722	0.056444	0.731839	GBX2	1stExon	37	2	237076306		NA	NA	Island
cg06606539	-0.255662	0.463262	0.0048215	0.399138	1	0.201424	0.111097	0.683081	MIR572	TSS1500	37	4	11369730		NA	NA	Shore
cg00680081	0.272716	0.539812	0.0033145	0.399138	1	0.208505	0.199907	0.874495	FAM46D	TSS200	37	X	79590905		NA	TRUE	Island
cg00001793	-0.266894	0.749031	0.0135689	0.399138	1	0.236612	0.130236	0.946742	ETV6	Body	37	12	11905390		TRUE	NA	Opensea
cg03544320	0.319498	0.496821	0.0005244	0.399138	1	0.216449	0.11454	0.848686	CRMP1	1stExon	37	4	5894691		NA	NA	Island
cg15083522	0.367939	0.658462	0.0024327	0.399138	1	0.278462	0.0550491	0.882328	LRRC27	3'UTR	37	10	134188873		TRUE	NA	Opensea
cg24425727	-0.269478	0.419192	0.0020139	0.399138	1	0.197514	0.175341	0.747254	CDKN1A	TSS1500	37	6	36645648	RDMR	TRUE	NA	Shore
cg16987305	0.298586	0.405567	0.0089521	0.399138	1	0.253235	0.0784892	0.804231	LEPR	5'UTR	37	1	65991596	DMR	NA	TRUE	Island
cg24724428	0.261028	0.519607	0.0008505	0.399138	1	0.179363	0.28392	0.865945	ELOVL2	TSS1500	37	6	11044888		NA	TRUE	Island
cg11636702	0.255894	0.52884	0.0003583	0.399138	1	0.166538	0.23348	0.767068	MIR572	Body	37	4	11370466		NA	TRUE	Island
cg14160419	-0.258491	0.564428	0.0011671	0.399138	1	0.181315	0.134089	0.782852	RBM47	5'UTR	37	4	40518065		TRUE	NA	Opensea
cg08445802	0.285746	0.584295	0.0031319	0.399138	1	0.21806	0.248087	0.914122			37	6	85482612		NA	NA	Island
cg21878369	0.334882	0.528096	0.0008571	0.399138	1	0.234374	0.122254	0.842563	ZNF83	TSS1500	37	19	53194695		NA	NA	Shore
cg15909319	0.261812	0.243034	0.0002717	0.399138	1	0.16826	0.0505328	0.629881			37	17	14201063	DMR	NA	TRUE	Shore
cg12296772	0.266801	0.504903	0.0057373	0.399138	1	0.21448	0.238652	0.822136	MTMR7	TSS200	37	8	17271067		TRUE	TRUE	Island
cg08506672	-0.414552	0.293468	0.0048985	0.399138	1	0.334454	0.0403954	0.886534			37	5	3959743		NA	NA	Shelf
cg01552272	0.258549	0.524974	0.0047689	0.399138	1	0.203648	0.243439	0.820697	MACROD2	TSS200	37	20	13976096		TRUE	NA	Island
cg21757617	-0.255069	0.417215	0.0114128	0.399138	1	0.220707	0.0425368	0.690552			37	11	134892703		TRUE	NA	Opensea
cg04145681	0.272563	0.596926	0.0254308	0.399138	1	0.264378	0.0309295	0.923419	SFTA2	3'UTR	37	6	30899162		NA	NA	Opensea
cg08304190	0.306625	0.486362	0.0021999	0.399138	1	0.228253	0.185514	0.896126	MIR663	TSS200	37	20	26188997		NA	NA	Island
cg06950937	-0.534412	0.546961	0.0013312	0.399138	1	0.391076	0.0688471	0.92911	MAD1L1	Body	37	7	1976263		NA	NA	Island
cg17426273	0.302704	0.37577	0.0052727	0.399138	1	0.243069	0.10403	0.785401	NEBL	Body	37	10	21462441		TRUE	TRUE	Island
cg08779649	-0.261468	0.577337	0.0235309	0.399138	1	0.250116	0.113575	0.873186			37	13	50194554		NA	NA	Opensea
cg14150023	0.265784	0.399323	0.0050403	0.399138	1	0.210879	0.170743	0.847928	TNRC6B	3'UTR	37	22	40720631		TRUE	NA	Opensea
cg13340765	-0.26033	0.584337	0.0193681	0.399138	1	0.241891	0.0849546	0.80496			37	8	142276287		TRUE	NA	Opensea
cg07414487	-0.394799	0.419075	0.0024776	0.399138	1	0.299977	0.035878	0.866027	PSORS1C1	Body	37	6	31107186		NA	NA	Opensea
cg08692111	0.356974	0.67085	0.0010114	0.399138	1	0.253325	0.0391369	0.844132			37	19	1737123		NA	NA	Shelf
cg17738613	-0.470648	0.598719	0.004693	0.399138	1	0.379344	0.0736803	0.948678	GPC5	Body	37	13	92426491		TRUE	NA	Opensea
cg11128983	0.347636	0.670975	0.015629	0.399138	1	0.317242	0.128681	0.870872	CPLX2	TSS1500	37	5	175297531	RDMR	NA	NA	Shore
cg18075666	-0.260865	0.478034	0.000513	0.399138	1	0.173664	0.162706	0.766871	CALD1	5'UTR	37	7	134550430		TRUE	NA	Opensea
cg21197594	-0.250591	0.647497	0.0024104	0.399138	1	0.185246	0.257001	0.852349	EHMT1	Body	37	9	140656981		NA	NA	Opensea
cg07698804	-0.279173	0.589783	0.0041958	0.399138	1	0.218366	0.141921	0.810665	TBCD	Body	37	17	80829309		NA	TRUE	Shore
cg25720804	0.255947	0.299362	0.0008599	0.399138	1	0.175671	0.112475	0.709789	TLX3	1stExon	37	5	170736389	DMR	TRUE	NA	Island
cg02956194	0.375422	0.691051	0.003634	0.399138	1	0.293961	0.0705366	0.920375			37	6	153455993		NA	NA	Shelf
cg18183961	-0.25663	0.685333	0.0015236	0.399138	1	0.183392	0.266976	0.880124	RBM47	TSS1500	37	4	40519094		NA	NA	Opensea
cg05057827	-0.278936	0.600467	0.0046495	0.399138	1	0.220283	0.159994	0.871911			37	14	98670848		TRUE	NA	Opensea
cg18286501	0.272922	0.469713	0.0060373	0.399138	1	0.220853	0.184359	0.841085	TMEM26	TSS200	37	10	63213339	RDMR	NA	NA	Shore
cg00396667	0.268825	0.393411	0.0043767	0.399138	1	0.210585	0.14186	0.72014	PITX1	3'UTR	37	5	134364387	DMR	NA	NA	Island
cg25909532	-0.296945	0.398201	0.0029818	0.399138	1	0.226183	0.0576545	0.699442	VIPR2	3'UTR	37	7	158821175		NA	TRUE	Shelf
cg01189072	-0.323788	0.744966	0.0020832	0.399138	1	0.240718	0.145358	0.977302	CDK11B	Body	37	1	1610660		TRUE	NA	Shelf
cg16093065	0.304116	0.393948	0.0026945	0.399138	1	0.230006	0.13094	0.891301	TNRC6B	3'UTR	37	22	40720633		TRUE	NA	Opensea
cg10961753	0.287092	0.426877	0.0027339	0.399138	1	0.216642	0.196762	0.794615	HOXC13	TSS200	37	12	54332530		NA	TRUE	Shore
rs472920	0.367252	0.602858	0.0160171	0.399138	1	0.336741	0.0312135	0.970635			NA		NA		NA	NA	Opensea
cg17264670	0.313535	0.37785	0.0019053	0.399138	1	0.231108	0.116435	0.781335	RGS17	TSS1500	37	6	153452732	DMR	NA	NA	Island
cg23944804	0.311558	0.546327	0.0020682	0.399138	1	0.231018	0.269603	0.884479	BTBD3	TSS200	37	20	11871384		NA	NA	Island
cg02571816	0.259568	0.45829	0.004672	0.399138	1	0.204104	0.188887	0.807358	PPP1R14A	TSS1500	37	19	38747378		NA	TRUE	Island
cg05835105	0.30269	0.554454	0.0006159	0.399138	1	0.206271	0.317684	0.899854	PITX2	Body	37	4	111543401		NA	NA	Island
cg24697097	0.341544	0.660844	0.0153531	0.399138	1	0.310791	0.0737052	0.939211			37	10	131912837		NA	NA	Shelf
cg02275226	-0.277975	0.693898	0.0267009	0.399138	1	0.271931	0.0859724	0.926182			37	11	134608598		NA	NA	Shelf
cg25569462	-0.268489	0.601124	0.0161545	0.399138	1	0.243627	0.0294949	0.822462	TRIML2	TSS1500	37	4	189026860		NA	NA	Shore
cg24956391	-0.26663	0.714685	0.0045036	0.399138	1	0.209315	0.225178	0.930944	SRC	5'UTR	37	20	36011999		NA	NA	Shore
cg15912082	0.266289	0.50483	0.0007274	0.399138	1	0.181471	0.240195	0.852397	DIRC3	Body	37	2	218247632		TRUE	NA	Opensea
cg24456340	0.302854	0.428776	0.0037603	0.399138	1	0.235648	0.14571	0.884493	ABI3	TSS1500	37	17	47286483		NA	NA	Opensea
cg08155625	-0.327611	0.584919	0.0002393	0.399138	1	0.213154	0.16767	0.861395			37	21	44851244	DMR	NA	NA	Opensea
cg13692446	0.25768	0.371533	0.022245	0.399138	1	0.244226	0.117438	0.818242			37	13	112759719	DMR	NA	NA	Island
cg19191272	0.351252	0.72105	0.0013115	0.399138	1	0.253463	0.0453195	0.913646	RBM19	Body	37	12	114395548		NA	NA	Opensea
cg19965221	0.26787	0.371817	0.0002929	0.399138	1	0.173244	0.0926435	0.646255	TJP1	5'UTR	37	15	30114474		NA	TRUE	Island
cg24018633	0.266935	0.565038	0.0003132	0.399138	1	0.173202	0.259529	0.82186			37	14	22971114		NA	NA	Opensea
cg25543264	0.275823	0.592587	0.0321047	0.400103	1	0.27804	0.0432134	0.895125	COBL	Body	37	7	51293912		TRUE	NA	Opensea
cg14252149	0.311823	0.435189	0.0372383	0.400103	1	0.323868	0.0343191	0.964217	LGALS8	Body	37	1	236707045		NA	NA	Opensea
cg17386473	0.267513	0.470258	0.0374273	0.400103	1	0.276678	0.0887508	0.872152	ACTR3	3'UTR	37	2	114715532		NA	NA	Opensea
cg01341801	-0.29185	0.252522	0.0338363	0.400103	1	0.297462	0.0245927	0.799944	HLA-DRB5	Body	37	6	32489203		NA	NA	Shore
cg04579183	-0.366878	0.598169	0.0313641	0.400103	1	0.371471	0.0344653	0.924594	NCRNA00052	TSS1500	37	15	88119834		NA	NA	Opensea
cg16814680	0.257749	0.628606	0.036205	0.400103	1	0.264593	0.0453074	0.888694			37	8	91681699		TRUE	NA	Opensea
cg02113055	0.275179	0.544202	0.0312972	0.400103	1	0.276173	0.0405371	0.884985			37	10	45072520		TRUE	NA	Opensea
cg19577958	0.25563	0.606698	0.0347028	0.400103	1	0.26036	0.0796398	0.883355	SERPINB9	3'UTR	37	6	2888212		NA	NA	Shelf
cg24309769	0.278193	0.585878	0.0328909	0.400103	1	0.281682	0.0543624	0.906224	A2ML1	Body	37	12	8995965		NA	NA	Opensea
cg03854098	-0.270339	0.472073	0.0327657	0.400103	1	0.273247	0.0340969	0.752637	HSPA12A	Body	37	10	118459383		TRUE	NA	Opensea
cg04012354	-0.286652	0.682541	0.0387116	0.400399	1	0.299035	0.0385569	0.958242			37	4	143771325		NA	NA	Shelf
rs1467387	0.313448	0.280407	0.0400543	0.401396	1	0.329922	0.0446795	0.93942			NA		NA		NA	NA	Opensea
cg13612055	-0.270784	0.577049	0.0400839	0.401396	1	0.283724	0.0529013	0.883041	RNU5E	Body	37	5	80687790		NA	NA	Shelf
cg21046080	-0.259039	0.344407	0.0410866	0.401625	1	0.272204	0.0359193	0.864365	GPR133	Body	37	12	131506092		NA	NA	Opensea
cg27230769	0.28109	0.516361	0.0414959	0.402193	1	0.296819	0.0696044	0.980609	LOC285830	Body	37	6	29706048		NA	TRUE	Opensea
cg22142142	-0.251041	0.601269	0.0426557	0.402349	1	0.265333	0.0295777	0.782856	GABARAPL3	Body	37	15	90891614		NA	NA	Shelf
cg22251955	0.285743	0.528275	0.0433335	0.402676	1	0.304374	0.0249813	0.920886	SCN4B	Body	37	11	118022607	CDMR	NA	TRUE	Shore
cg24917131	0.292406	0.594633	0.0437552	0.403539	1	0.312272	0.121344	0.88484			37	2	792213		NA	NA	Opensea
cg08629394	-0.292517	0.585448	0.0442049	0.403615	1	0.313005	0.0284816	0.926931			37	12	96188933		NA	NA	Shelf
cg13219409	-0.260622	0.702044	0.044393	0.403615	1	0.277999	0.209852	0.890404	HDAC4	Body	37	2	240020028		NA	TRUE	Opensea
cg19079513	-0.311848	0.646328	0.0456504	0.40395	1	0.336371	0.0611409	0.935412			37	17	14936230		TRUE	NA	Opensea
cg07271471	0.276007	0.758733	0.0457883	0.4042	1	0.296798	0.0928832	0.959504	SPATA13	5'UTR	37	13	24788196		NA	NA	Opensea
cg01388693	-0.263447	0.579831	0.0458495	0.404201	1	0.282897	0.157117	0.884043			37	3	187664092		TRUE	NA	Opensea
cg01246520	0.251025	0.392554	0.0470011	0.40512	1	0.270369	0.0993189	0.939174	RAI1	5'UTR	37	17	17644344		TRUE	NA	Opensea
cg06634576	0.331377	0.664233	0.0472993	0.405254	1	0.360447	0.0205622	0.967464	FEZ2	Body	37	2	36782386		TRUE	NA	Opensea
rs2857639	-0.30296	0.429328	0.0498442	0.405983	1	0.332232	0.0517843	0.961869			NA		NA		NA	NA	Opensea
cg19389973	-0.274993	0.491882	0.0493749	0.405983	1	0.300118	0.043947	0.894976	AOAH	Body	37	7	36692197		TRUE	NA	Opensea
cg01462799	0.318515	0.573797	0.0482994	0.405983	1	0.347557	0.0253655	0.919386	UPF1	Body	37	19	18959208	RDMR	TRUE	TRUE	Opensea
cg01872988	-0.292117	0.436341	0.0499182	0.405983	1	0.320109	0.0751946	0.856599	DKFZp686A1627	TSS1500	37	13	19692744		NA	NA	Opensea
cg09382842	-0.304663	0.413425	0.0494212	0.405983	1	0.33358	0.0917928	0.811384	HLA-C	Body	37	6	31237405		NA	NA	Shore
